# Supplementary material for: ML Models Built Using Clinical Parameters and Radiomic Features Extracted from 18F-Choline PET/CT for the Prediction of Biochemical Recurrence after Metastasis-Directed Therapy in Patients with Oligometastatic Prostate Cancer
Source: Diagnostics (Basel). 2024 Jun 15;14(12):1264. doi: 10.3390/diagnostics14121264 (PMC11202947; doi:10.3390/diagnostics14121264)
Supplement: Supplementary file 1 [file diagnostics-14-01264-s001.zip]

Archive with 1 entries (1 files):
- diagnostics-3038698-supplementary.pdf
